# Supplementary material for: Global prevalence of temporomandibular disorders: a systematic review and meta-analysis
Source: J Oral Facial Pain Headache. 2025 Jun 12;39(2):48–65. doi: 10.22514/jofph.2025.025 (PMC12531580; doi:10.22514/jofph.2025.025)
Supplement: Supplementary file 3 [file Supplementary-Tables.xlsx]

## Sheet: Supplementary Table 1
Supplementary Table 1. Search terms used for database searching.
Database	Keywords combined with Boolean operators	Results
PubMed	(“temporomandibular joint disorder*” OR “temporomandibular disorder*” OR “temporomandibular joint disease” OR “temporomandibular joint diseases” OR “temporomandibular dysfunction*” OR “TMJ disease” OR TMD OR “TMJ disorder” OR “tmj diseases” OR “temporomandibular joint dysfunction syndrome”) AND (prevalence OR occurrence OR frequency OR frequencies OR incidence)	5108
Scopus	TITLE-ABS-KEY ((“temporomandibular joint disorder*” OR “temporomandibular disorder*” OR “temporomandibular joint disease” OR “temporomandibular joint diseases” OR “temporomandibular dysfunction*” OR “TMJ disease” OR TMD OR “TMJ disorder” OR “tmj diseases” OR “temporomandibular joint dysfunction syndrome”) AND (prevalence OR occurrence OR frequency OR frequencies OR incidence))	5965
Web of science	TS = (“temporomandibular joint disorder*” OR “temporomandibular disorder*” OR “temporomandibular joint disease” OR “temporomandibular joint diseases” OR “temporomandibular dysfunction*” OR “TMJ disease” OR TMD OR “TMJ disorder” OR “tmj diseases” OR “temporomandibular joint dysfunction syndrome”) AND TS = (prevalence OR occurrence OR frequency OR frequencies OR incidence)	4555

## Sheet: Supplementary Table 2
Supplementary Table 2. Quality assessment of the included studies.
Study ID	Population and setting						Condition measurement							Statistics			Final Result
	Appropriate sample source (setting)	Representative sample from the population	Appropriate size of population	Random sampling	Ethnic characteristics of population source	Gender characteristics of population source	Data collected directly from the subjects	Clear case definition	Study instrument that measured the parameter of interest	Reproducible measurement of condition	Data collection performed directly by investigators	DC/TMD Axis used	Variable recorded in Axis I (Diagnostic)	Sample size estimation	Appropriate statistical analysis	Appropriate exclusion from analysis	Total Score	Risk of bias
Macrì et al. [20], 2022	1	0	0	0	0	0	1	2	1	0	1	1	2	0	1	1	11	high risk
Janal et al. [21], 2008	1	1	1	1	1	1	1	1	1	0	1	1	2	0	1	1	16	Moderate risk
Marklund et al. [22], 2008	1	0	0	0	1	2	1	1	1	1	1	1	1	0	1	1	13	Moderate risk
Balke et al. [23], 2010	1	1	0	1	2	2	1	1	1	1	1	2	2	0	1	1	18	Low risk
Moyaho-Bernal et al. [24], 2010	1	1	0	0	0	0	1	1	1	1	1	2	2	1	1	0	13	Moderate risk
Wu et al. [25], 2010	1	1	1	1	2	2	1	2	1	2	1	2	2	0	1	1	21	Low risk
Franco-Micheloni et al. [26], 2015	1	0	2	1	1	2	1	2	1	2	1	2	1	1	1	0	19	Low risk
Yu et al. [27], 2014	1	1	1	1	0	1	1	2	1	2	1	2	2	0	1	1	18	Low risk
Al-Khotani et al. [28], 2016	1	1	0	1	0	2	1	2	1	1	1	1	2	1	1	1	17	Moderate risk
Jussila et al. [29], 2017	1	1	2	1	2	2	1	2	1	1	1	2	2	1	1	1	19	Low risk
Loster et al. [30], 2017	1	1	0	1	2	2	1	1	1	1	1	2	2	0	1	0	17	Moderate risk
Østensjø et al. [31], 2016	1	1	1	1	0	2	1	1	1	0	0	2	2	1	1	1	16	Moderate risk
Bertoli et al. [32], 2018	1	1	1	1	0	2	1	2	1	1	1	1	2	1	1	1	18	Low risk
Talaat et al. [33], 2018	1	0	2	0	1	2	1	2	1	0	1	2	2	0	1	1	17	Moderate risk
Alrashdan et al. [34], 2018	1	1	0	0	2	2	1	2	1	2	1	2	2	0	1	1	19	Low risk
de Melo Júnior et al. [35], 2019	1	1	1	0	0	2	1	2	1	0	0	2	2	0	1	1	15	Moderate risk
Jivnani et al. [36], 2017	1	1	0	1	2	1	1	2	1	2	1	2	2	1	1	1	19	Low risk
Tecco et al. [37], 2019	1	1	2	1	0	2	1	2	1	2	1	2	2	1	1	1	21	Low risk
Braido et al. [38], 2020	1	1	0	0	0	2	1	1	1	1	1	2	1	1	1	1	15	Moderate risk
Rauch et al. [39], 2019	1	1	1	0	2	2	1	2	1	2	1	2	2	0	1	1	20	Low risk
Paduano et al. [40], 2020	1	1	0	1	0	2	1	1	1	0	0	1	2	0	1	1	13	Moderate risk
Wieckiewicz et al. [41], 2019	1	1	0	0	2	2	1	2	1	2	1	2	2	0	1	1	19	Low risk
Barbosa et al. [42], 2021	1	1	2	0	0	2	1	0	1	2	1	1	2	1	1	1	17	Moderate risk
Srivastava et al. [43], 2021	1	1	0	0	0	2	1	1	1	2	1	2	2	0	1	1	17	Moderate risk
Wu et al. [44], 2021	1	0	1	1	0	2	1	1	1	0	1	1	2	0	1	1	14	Moderate risk
Alketbi et al. [45], 2022	1	0	0	0	1	2	1	2	1	2	1	2	2	1	1	1	18	Low risk
Progiante et al. [46], 2015	1	1	2	1	1	2	1	1	1	1	0	2	2	1	1	0	18	Low risk
DC/TMD: Diagnostic Criteria for Temporomandibular Disorders.

## Sheet: Supplementary Table 3
Supplementary Table 3. Exulsion List.
No	Full Text-PDF	Title	Reason for Exulsion
1	https://drive.google.com/file/d/1hmOtO-Q3ldLBD_fwj145xvc0WBhmoFr-/view?usp=drive_link	Signs and symptoms of temporomandibular joint dysfunction inchildren with primary dentition	Did Not Use RDC/TMD or DC/TMD
2	https://drive.google.com/open?id=1zFlEjVPDJ8gBWpllixK2VmPzHEuUCvAC&usp=drive_fs	Prevalence of temporomandibular joint dysfunction (TMJD) in Chinese children and adolescents.Across-sectional epidemiological study	Did Not Use RDC/TMD or DC/TMD
3	https://drive.google.com/file/d/1Rf9QY4TBzhDhj46R4gpeWP9Jf6E4F2u7/view?usp=drive_link	Prevalence of temporomandibular disorder pain in Chinese adolescents compared to an age-matched Swedish population	Did Not Use RDC/TMD or DC/TMD
4	https://drive.google.com/file/d/1mJzJsNvv7YKo6NXTbf-DxZkkC6hu7_hy/view?usp=drive_link	Prevalence of temporomandibular pain and subsequent dental treatment in Swedish adolescents	Did Not Use RDC/TMD or DC/TMD
5	https://drive.google.com/file/d/1HQxIgYk9NyD1ic4wrUzLIrWOZOEwfGak/view?usp=drive_link	Prevalence of temporomandibular pain and subsequent dental treatment in Swedish adolescents	Did Not Use RDC/TMD or DC/TMD
6	https://drive.google.com/file/d/15imURbYf9VQeB6JqpzlfSHUzgV0-7Fff/view?usp=drive_link	Prevalence among adolescents in Bergen, WesternNorway, of temporomandibular disorders according to the DC/TMD criteria and examination protocol	Did Not Use RDC/TMD or DC/TMD
7	https://drive.google.com/open?id=1zCz4vPgwYVZhSiMfSSUo9IN-7HAHCEJC&usp=drive_fs	Symptoms of Temporomandibular Disorders in the Population: An Epidemiological Study	Did Not Use RDC/TMD or DC/TMD
8	https://drive.google.com/file/d/1Vno7PFHeVx4Uw8_vRXz8QLbXEDMnPuOH/view?usp=drive_link	Prevalence of Temporomandibular Disorders in the Northern Finland Birth Cohort 1966	Did Not Use RDC/TMD or DC/TMD
9	https://drive.google.com/file/d/13h5K-jNReMBS2SYUinxnU6S-u1bVW_LW/view?usp=drive_link	Prevalence of Temporomandibular Disorder Symptoms and Their Association with Alcohol and Smoking Habits	Did Not Use RDC/TMD or DC/TMD
10	https://drive.google.com/file/d/1VKRBJzl6BKMJJZ-6y9zW4VGByFQ8xNXV/view?usp=drive_link	Self-Reported Bruxism and Symptoms of Temporomandibular Disorders in Finnish University Students	Did Not Use RDC/TMD or DC/TMD
11	https://drive.google.com/file/d/1-YxnzO7MU0ersxxVvulVPaBnkLCOcglK/view?usp=drive_link	Association Between Clinical Signs of Temporomandibular Disorders and Psychological Distress Among an Adult Finnish Population	Did Not Use RDC/TMD or DC/TMD
12	https://drive.google.com/open?id=1z94eMvV5qJsGHu9VktgwMepuUVi4MsVI&usp=drive_fs	An 8-year Follow-up Study of Temporomandibular Disorder and Psychosomatic Symptoms from Adolescence to Young Adulthood	Did Not Use RDC/TMD or DC/TMD
13	https://drive.google.com/file/d/13hp9eYwG1lCdaTKb6I6_5prdJKQBEaND/view?usp=drive_link	Prevalence of self-reported jaw pain in Germany:two cross-sectional surveys of the general German population	Did Not Use RDC/TMD or DC/TMD
14	https://drive.google.com/file/d/1JiYZ1z5S9TH_j4wJlmM7LVGBSja7htY7/view?usp=drive_link	The prevalence of signs and symptoms of temporomandibular disorders in very old subjects	Sample Size Less Than 200
15	Prevalence of signs and symptoms of temporomandibular disorders in an urban and rural German population: results of a population-based Study of Health in Pomerania	Prevalence of signs and symptoms of temporomandibular disorders in an urban and rural German population: results of a population-based Study of Health in Pomerania	Did Not Use RDC/TMD or DC/TMD
16	https://drive.google.com/open?id=1zG8E_9mDAW8n5joGZGQmu1mLKYhNvQPm&usp=drive_fs	Prevalence of Symptoms Associated with Temporomandibular Disorders in Hong Kong Chinese	Did Not Use RDC/TMD or DC/TMD
17	https://drive.google.com/file/d/1aSoCT4WUlFp9aPoe4-JiB6qZMxVsrVez/view?usp=drive_link	The prevalence of myofascial pain and its association with occlusal factors in a threshold country non-patient population	Sample Size Less Than 200
18	https://drive.google.com/file/d/1aqzYX9tZaxxRnqraf-TuAnwUQ5mJvZRk/view?usp=drive_link	Symptoms and signs of temporomandibular disorders and oral parafunctions among Saudi children	Did Not Use RDC/TMD or DC/TMD
19	https://drive.google.com/file/d/1X7nb6l1fJl8jrdjMnvxYzN64y0xfwNap/view?usp=drive_link	Prevalence of signs and symptoms of temporomandibular disorders in children in the State of Puebla, Mexico, evaluated with the research diagnostic criteria for temporomandibular disorders (RDC/TMD)	Did Not Use RDC/TMD or DC/TMD
20	https://drive.google.com/open?id=1zFpomu4KmGStDB5_ufhuYNL_B44zmxVZ&usp=drive_fs	Prevalence of Temporomandibular Pain and Subsequent Dental Treatment in Swedish Adolescents	Did Not Use RDC/TMD or DC/TMD
21	https://drive.google.com/open?id=1zGD4mDG9ISva_trBDENp24aaSK9q04fG&usp=drive_fs	TMD in Children and Adolescents: Prevalence of Pain, Gender Differences, and Perceived Treatment Need	Use RDC/TMD for only 88 Sample
22	https://drive.google.com/file/d/1xCFeXTctWBraQY5WfT7YUkC3-HVGm6Tq/view?usp=drive_link	Prevalence of temporomandibular dysfunction in Turkish children with mixed and permanent dentition	Did Not Use RDC/TMD or DC/TMD
23	https://drive.google.com/file/d/18CpvOhbLov8P9L_1MnQg6wx1252Gc25J/view?usp=drive_link	Prevalence of bruxism and temporomandibular disorders among orphans in southeast Uganda: A gender and age comparison	Sample Size Less Than 200
24	https://drive.google.com/file/d/1baU7pwcmBER2p7ROATHsT88d5JeDq7-m/view?usp=drive_link	Self-reported temporomandibular joint disorder symptoms, oral health, and quality of life of children in kindergarten through grade 5	Did Not Use RDC/TMD or DC/TMD
25	https://drive.google.com/file/d/1C1dJ1O77BUbAWqHW3QZ8mRh9WQCWFSYe/view?usp=drive_link	Prevalence of signs and symptoms of craniomandibular disorders and orofacial parafunction in 4–6-year-old African-American and Caucasian children	Did Not Use RDC/TMD or DC/TMD
26	https://drive.google.com/file/d/1i1cdvB6VDtwN-jsg4fhvY78zQ3kEggUS/view?usp=drive_link	Temporomandibular Disorder Pain and Related Factors in an Adult Population: A Cross-Sectional Study in Southern Sweden	Did Not Use RDC/TMD or DC/TMD
27	https://drive.google.com/file/d/1RoIcbRAMPjMek6gsfrU7_WvJmZ59Z1zf/view?usp=drive_link	Temporomandibular pain and jaw dysfunction at different ages covering the lifespan—A population based study	Did Not Use RDC/TMD or DC/TMD
28	https://drive.google.com/file/d/1AdnEB8MczZvcBqb4gsA7TNQNUZpPZUeu/view?usp=drive_link	Prevalence of troublesome symptoms related to temporomandibular disorders and awareness of bruxism in 65- and 75-year-old subjects	Did Not Use RDC/TMD or DC/TMD
29	Prevalence of signs and symptoms of dysfunction in the masticatory system: an epidemiologic study in an adult Swedish population	Prevalence of signs and symptoms of dysfunction in the masticatory system: an epidemiologic study in an adult Swedish population	Did Not Use RDC/TMD or DC/TMD
30	https://drive.google.com/file/d/1jcneN5nvdhUZQMTjNWVrXEFA1ycbb9rS/view?usp=drive_link	Incidence of temporomandibular disorders (TMDs) in senior dental students in Taiwan	Did Not Use RDC/TMD or DC/TMD
31	https://drive.google.com/file/d/1LhB4BQYrbcbfRibR_kkF3Yn8NlCLqWvc/view?usp=drive_link	Prevalence of craniomandibular disorders in adults of Ilala District, Dar-es-Salaam, Tanzania	Did Not Use RDC/TMD or DC/TMD
32	https://drive.google.com/open?id=1zHsdlj0azLtMwXM3SdJms-7kAsuNeZ-i&usp=drive_fs	Prevalence Study of Signs and Symptoms of Temporomandibular Disorders in a Turkish Population	Did Not Use RDC/TMD or DC/TMD
33	https://drive.google.com/file/d/1OHdB5OQEzTaUXI7AZg0M2yLKFm73fVea/view?usp=drive_link	Prevalence of symptoms associated with temporomandibular disorders in a Turkish population	Did Not Use RDC/TMD or DC/TMD
34	https://drive.google.com/file/d/1o-1UstWBN5QHRlt6dWXz_qmUA7VhflCu/view?usp=drive_link	The burden of orofacial pain in a socially deprived and culturally diverse area of the United Kingdom	Did Not Use RDC/TMD or DC/TMD
35	https://drive.google.com/file/d/1ISn_xl1zvpiAjLNfBeQtDSryzvrqKXEA/view?usp=drive_link	Oro-facial pain in the community: prevelance and associated impact	Did Not Use RDC/TMD or DC/TMD
36	https://drive.google.com/file/d/1INBStqoXis_9sywlz7yBHmNQ5ICK4mnH/view?usp=drive_link	Prevalence of temporomandibular symptoms and parafunctional habits in a university dental clinic and association with gender, age, and missing teeth	Did Not Use RDC/TMD or DC/TMD
37	https://drive.google.com/file/d/1Rly5J8CzUdS7Fy1_Bg13if8JOeeQLnTJ/view?usp=drive_link	Temporomandibular Joint and Muscle Disorder (TMJMD)—type pain and Co-morbid Pains in a National US Sample	Did Not Use RDC/TMD or DC/TMD
38	https://drive.google.com/file/d/1Pkw_w6ZgMlAMPrO-NuvO6n0Qeip25C_i/view?usp=drive_link	TMD Prevalence in Rural and Urban Native American Populations	Did Not Use RDC/TMD or DC/TMD
39	https://drive.google.com/file/d/1_yv_JXoL_MKE9U2bNaN2LTQE0GRy6yGT/view?usp=drive_link	Estimated prevalence and distribution of reported orofacial pain in the united states	Did Not Use RDC/TMD or DC/TMD
40	https://drive.google.com/file/d/1h__cD06Es0rd329RU5wng0USDdnecpSY/view?usp=drive_link	The Epidemiology of Self-reported TMJ Sounds and Pain in Young Adults in Israel	Did Not Use RDC/TMD or DC/TMD
41	https://drive.google.com/file/d/13N3bE3cl05KrwsS46eZEyBihHgDBivix/view?usp=drive_link	Signs and symptoms of temporomandibular joint dysfunction in a Saudi Arabian population	Did Not Use RDC/TMD or DC/TMD
42	https://drive.google.com/file/d/1l99Cb3asHNaqAsjIhIx25LDe8XFaetYp/view?usp=drive_link	Prevalence of the Signs and Symptoms of Temporomandibular Disorders Among Spanish Adults and Seniors According to Five National Surveys Performed Between 1993 and 2015	Did Not Use RDC/TMD or DC/TMD
43	https://drive.google.com/file/d/1dNzeo19TOt2QUh0SNMfIBajvu3gplmkC/view?usp=drive_link	A high prevalence of TMD is related to somatic awareness and pain intensity among healthy dental students	Did Not Use RDC/TMD or DC/TMD
44	https://drive.google.com/file/d/1NkXOy8qyw9I-2mRunYr8KCQeMuPsBujF/view?usp=drive_link	Summary of Findings From the OPPERA Prospective Cohort Study of Incidence of First-Onset Temporomandibular Disorder: Implications and Future Directions	Did Not Use RDC/TMD or DC/TMD
45	https://drive.google.com/file/d/1UX-pa3OT88cu84HUMuXBGlbDgrrWGWso/view?usp=drive_link	Influence of Psychological Factors on Risk of Temporomandibular Disorders	Sample Size Less Than 200
46	https://drive.google.com/file/d/1xKc_LdIJSdepjypFbrptJBnGnSjneb7r/view?usp=drive_link	Pain and other cardinal TMJ dysfunction symptoms: a longitudinal survey of Japanese female adolescents	Did Not Use RDC/TMD or DC/TMD
47	https://drive.google.com/file/d/1nDv3cUU3WGxAvrH43oU_ovMseNeGLRFf/view?usp=drive_link	A longitudinal study of occlusal interferences and signs of craniomandibular disorder at the ages of 12 and 15 years	Sample Size Less Than 200
48	https://drive.google.com/file/d/1R9ZTtZ7PLj6Y1sOueQYk4KJhuI70qtvT/view?usp=drive_link	First onset of common pain symptoms: a prospective study of depression as a risk factor	No Data on TMD Prevalence
49	https://drive.google.com/file/d/1-Rl8zgR2i3Up1epV4JpoJlfsHlpqaBK3/view?usp=drive_link	Temporomandibular disorder prevalence and itsassociation with oral parafunctions, neck pain, and neck function in healthcare students: A cross- sectional study	Did Not Use RDC/TMD or DC/TMD
50	https://drive.google.com/file/d/1rcgTOszOngy0KRhuZdwPXdDfRIkwqlTx/view?usp=sharing	Prevalence of temporomandibular disorders and bruxism in seniors	Sample Size Less Than 200
51	https://drive.google.com/file/d/1QsU2pZ1RlUDtc6NI2XlXvh2YjTt6deQl/view?usp=share_link	Prevalence of temporomandibular joint disorder in the Lebanese population, and its association with depression, anxiety, and stress	Did Not Use RDC/TMD or DC/TMD
52	https://drive.google.com/file/d/1_QCz21XP8z_HIprdl4Cp2RZ9x7UC3C2m/view?usp=sharing	Age and sex differences in comorbidities in adult temporomandibular disorders: A cross- sectional study using Korea National Health and Nutrition Examination Survey (KNHANES)	Did Not Use RDC/TMD or DC/TMD
53	https://drive.google.com/file/d/1-Ioy173Fzf5c39b27HGojIq3fm6lrVRX/view?usp=share_link	Prevalence of symptoms of temporomandibular disorders, oral behaviors, anxiety, and depression in Dentistry students during the period of social isolation due to COVID-19	Did Not Use RDC/TMD or DC/TMD
54	https://drive.google.com/file/d/1CSDuarodr5OMsZZNctEpuQsngzPPpk-c/view?usp=share_link	Prevalence of clinical signs and pain symptoms of temporomandibular disorders and associated factors in adult Finns	Did Not Use RDC/TMD or DC/TMD
55	https://drive.google.com/file/d/1qIZGmoCcpP1omM5MPPTPRjaLcyn9lKst/view?usp=share_link	Inter-relationships between pain-related temporomandibular disorders, somatic and psychological symptoms in Asian youths	Limited to TMD patients only to assess the generational-gender distinctions in TMD subtypes.
56	https://drive.google.com/file/d/1UC8S_88MuZtvsO1aUFoJkdHpGcIhSAAv/view?usp=share_link	Prevalence of signs and symptoms of temporo-mandibular disorder in patients with sleep apnea	Sample Size Less Than 200
57	https://drive.google.com/file/d/1x_KJnteNdcoqQnHz5SbDpiAM_rPyvnf6/view?usp=share_link	Temporomandibular disorders in an adult population in northern Norway: A cross-sectional study	Did Not Use RDC/TMD or DC/TMD
58	https://drive.google.com/file/d/14fmgPMmfPmubkCFL28qbSM-rTGGKRjRZ/view?usp=share_link	Temporomandibular dysfunction experience is associated with oral health-related quality of life: an Australian national study	Did Not Use RDC/TMD or DC/TMD
59	https://drive.google.com/file/d/1HGwEtIV0UiqPSlmyo08BNJEQPdsUfF6a/view?usp=share_link	The Prevalence of Temporomandibular Disorders and Dental Attrition Levels in Patients with Posterior Crossbite and/or Deep Bite: A Preliminary Prospective Study	prevalence of various temporomandibular disorders (TMD) in patients with either bilateral or unilateral deep bite and/or posterior Crossbite.
60	https://drive.google.com/file/d/1hIE1t4tUa_UdkPs41mv9vHjtiplqplCF/view?usp=share_link	Prevalence of TMJ Disorders among Patients Attending the King Faisal University Dental Clinics, KSA	Sample Size Less Than 200
61	https://drive.google.com/file/d/1ZmZn348dUyAth19Z_Ggt4BogBlHIfgo3/view?usp=drive_link	Prevalence of self‐reported symptoms of temporomandibular disorders and associated factors in the period of distance learning	Sample Size Less Than 200
62	https://drive.google.com/file/d/1ZlYzYKdkwUzWtNOP8UdUyFeAjFTDmLme/view?usp=sharing	DC/TMD axis I subtyping: generational and gender variations among East Asian TMD patients	Limited to TMD patients only to assess the generational-gender distinctions in TMD subtypes.
63	https://drive.google.com/file/d/1apeQIEnivIaJSj7t1rhEv6s7YcOb4ejc/view?usp=sharing	Prevalence and quality of temporomandibular disorders, chronic pain and psychologicaldistress in patients with classicaland hypermobile Ehlers-Danlos syndrome: an exploratory study	Did Not Use RDC/TMD or DC/TMD
64	https://drive.google.com/file/d/1OIlwKIb5bJ2ZEvgEK2VYglZ8n3SVNoPc/view?usp=sharing	The prevalence of temporomandibular disorder and temporomandibular morphology among diverse chronotype profiles	Sample Size Less Than 200
65	https://drive.google.com/file/d/1s0Nfq__DRT162N-_jvYogb0M7Dm1lkjv/view?usp=sharing	DC/TMD Axis I diagnostic subtypes in TMD patients from Confucian heritage cultures: a stratifed reporting framework	Limited to TMD patients only to assess the generational-gender distinctions in TMD subtypes.
66	https://drive.google.com/file/d/1lvtwbc2WvsZz4y2qAOw5JEM4pkREjR3p/view?usp=share_link	Socioeconomic inequalities and temporomandibular joint disorders in adolescents: contributions from a Maranhão cohort	Sample Size Less Than 200
67	https://drive.google.com/file/d/1O8uGWd0id46oFK4lH1aO78l9UcY_1itc/view?usp=share_link	Influence of Psychosocial Factors and Parafunctional Habits in Temporomandibular Disorders: A Cross-Sectional Study	Sample Size Less Than 200
68	https://drive.google.com/file/d/158ehFosWFDYKFiv6-fluWZUkcqzXLth-/view?usp=share_link	Diagnostic signifcance of magnetic resonance imaging in distinguishing temporomandibular disorders: a retrospective chart review	No Data on TMD Prevalence
69	https://drive.google.com/file/d/1R5c805jDLIz8r_sQP_nIlNIMutyxgWYe/view?usp=share_link	Temporomandibular disorders in patients with early rheumatoid arthritis and at-risk individuals in the Dutch population: a cross-sectional study	Did Not Use RDC/TMD or DC/TMD
70	https://drive.google.com/file/d/18nv7Eoy7NPWODAjB-jAzCLbbGHhVqEdy/view?usp=share_link	Impact of pain-related temporomandibular disorders on jaw functional limitation, psychological distress and quality of life in postoperative class III East Asian patients	Did Not Use RDC/TMD or DC/TMD
71	https://drive.google.com/file/d/145Vg4NL2b6CBUz_Jcyv5zO01QcwjNvZc/view?usp=share_link	Condyle modeling stability, craniofacial asymmetry and ACTN3 genotypes: Contribution to TMD prevalence in a cohort of dentofacial deformities	Sample Size Less Than 200
72	https://drive.google.com/file/d/1jNaPEvUZZcVIGNJnZidNhpwV7aaz3P2A/view?usp=share_link	The prevalence of first-onset temporomandibular disorder in low back pain and associated risk factors A nationwide population-based cohort study with a 15-year follow-up	Did Not Use RDC/TMD or DC/TMD
73	https://drive.google.com/file/d/1VOs01VrMHa8VcAkuPrHwpD3ZxM_lLsfH/view?usp=share_link	Correlation between age, gender, and the number of diagnoses of temporomandibular disorders through magnetic resonance imaging: A retrospective observational study	Did Not Use RDC/TMD or DC/TMD
74	https://drive.google.com/file/d/17ed7q5HU-SKhG3Ao5V4SILGjq-Gax2Da/view?usp=drivesdk	Prevalence of temporomandibular symptoms and parafunctional habits in a university dental clinic and association with gender, age, and missing teeth	Did Not Use RDC/TMD or DC/TMD
75	https://drive.google.com/file/d/1FcUGJbs3x8_s7lLj2Wab7K_2iDmMb1vK/view?usp=drivesdk	Temporomandibular Disorders and Oral Features in Early Rheumatoid Arthritis Patients: An Observational Study	Did Not Use RDC/TMD or DC/TMD
76	https://drive.google.com/file/d/144CLEacDsxX_paKthX51DO5wUaN9GVAl/view?usp=drivesdk	Prevalence of temporomandibular disorder pain, jaw noises and oral behaviours in an adult Italian population sample	Did Not Use RDC/TMD or DC/TMD
77	https://drive.google.com/file/d/10GBmrI0sSbdaebEYVMDx4iF5I4B3zCGr/view?usp=drivesdk	Incidental findings during head and neck MRI screening in 1717 patients with temporomandibular disorders	Did Not Use RDC/TMD or DC/TMD
78	https://drive.google.com/file/d/10t8X64TDd_br8f1_jiEn5PcWatjsok03/view?usp=drivesdk	The relationship between spinal pain and temporomandibular joint disorders in Korea: a nationwide propensity score- matched study	Did Not Use RDC/TMD or DC/TMD
79	https://drive.google.com/file/d/1DWNaoPrQLeD5x1oxGTYshrUru-dYXZI9/view?usp=drivesdk	Sex‐related differences in symptoms of temporomandibular disorders and structural changes in the lateral pterygoid muscle after whiplash injury	Did Not Use RDC/TMD or DC/TMD
80	https://drive.google.com/file/d/1WHMa-2R0V3eKPCUeOzJfBl-0j-5YKLj4/view?usp=drivesdk	Evaluation of the psychoemotional status of young adults with symptoms of temporomandibular disorders	Evaluation of the psychoemotiona with symptomsl TMD and comorbidities, not the prevalence.
81	https://drive.google.com/file/d/1ymvbIvgZvhwzcxB1OnhYNPD4BL280VK4/view?usp=drivesdk	Evaluation of signs, symptoms, and occlusal factors among patients with temporomandibular disorders according to Helkimo index	Did Not Use RDC/TMD or DC/TMD
82	https://drive.google.com/file/d/16DOfNjoFeVwQtXukQBFWlPBcods_kutz/view?usp=drivesdk	Temporomandibular disorders in Class II malocclusion patients after surgical mandibular advancement treatment as compared to non‐treated patients	Sample Size Less Than 200
83	https://drive.google.com/file/d/1-JWoFVO33QTsY51Mao0UW-DSQb63qsKt/view?usp=drivesdk	Is there a relationship between psychological factors and TMD?	No Data on TMD Prevalence
84	https://drive.google.com/file/d/1_2qm-oSCe3qfzQ999SENaN12Ji_wY_dF/view?usp=drivesdk	Prevalence of temporomandibular disorders (TMD) among Finnish prisoners: cross-sectional clinicalstudy	Sample Size Less Than 200
85	https://drive.google.com/file/d/1q6mtaIVM1csJOHKKEBrxjCgOnDupRH8u/view?usp=drivesdk	Orofacial pain and its relationship with oral health-related quality of life and psychological distress in middle-aged women	No Data on TMD Prevalence
86	https://drive.google.com/file/d/16jUo9gCsXZPF_3F1KwRC-IV3ZU8Mb-5C/view?usp=drivesdk	Factors associated with signs of temporomandibular pain: an 11-year-follow-up study on Finnish adults	Did Not Use RDC/TMD or DC/TMD
87	https://drive.google.com/file/d/1vvnODTqeUjZY-A69wy9QJkuPkONqzt71/view?usp=drivesdk	Prevalence of self-reported pain-related temporomandibular disorders and association with psychological distress in a dental clinic setting	Did Not Use RDC/TMD or DC/TMD
88	https://drive.google.com/file/d/11CtQoNLXxn8AU25SpdTMe44FVVI_-hCP/view?usp=drivesdk	Condylar repair and regeneration in adolescents/young adults with early‐stage degenerative temporomandibular joint disease: A randomised controlled study	Did Not Use RDC/TMD or DC/TMD
89	https://drive.google.com/file/d/1M1BG6FSueU_xBtpnhWzMWQBdfzHUORik/view?usp=drivesdk	Temporomandibular pain in adolescents with a history of preterm birth	No Data on TMD Prevalence
90	https://drive.google.com/file/d/1i7s_JTC_RJpMsZxW8pzhlyHR_CoOrSRK/view?usp=drivesdk	Prevalence of malocclusion, oral parafunctions and temporomandibular disorder‐pain in Italian schoolchildren: An epidemiological study	Did Not Use RDC/TMD or DC/TMD
91	https://drive.google.com/file/d/1AwZ7sGgsrPwrCax5HpU6qIWMhyt5K5RU/view?usp=drivesdk	Assessing stress associated with temporomandibular joint disorder through Fonseca's anamnestic index among the Saudi physicians	Did Not Use RDC/TMD or DC/TMD
92	https://drive.google.com/file/d/10vF4pDkclH5GLal9CfwF01vWw2P4mLXi/view?usp=drivesdk	Potential Myogenous Temporomandibular DisordersFollowing Iatrogenic Occlusal Disturbance: A Pilot Study	Did Not Use RDC/TMD or DC/TMD
93	https://drive.google.com/file/d/1ofewhnVfj2kttN_YeRiuk9T4O_NpmcAm/view?usp=drivesdk	Prevalence of Temporomandibular Joint Disorders in Adults in Jeddah, Kingdom of Saudi Arabia: A Cross-sectional Study	Did Not Use RDC/TMD or DC/TMD Criteria
94	https://drive.google.com/file/d/1T9M0srx81LFDE7VTrHPPVggf13WLar0K/view?usp=drivesdk	Prevalence of Temporomandibular Disorders andAnxiety State Levels in Ballet Dancers A Cross-Sectional Study	Sample Size Less Than 200
95	https://drive.google.com/file/d/1NU85HCPfjJYGXmAPLNt2AzH7JSITKhlW/view?usp=drive_link	Association between psychological factors and temporomandibular disorders in adolescents of rural and urban zones	Sample Size Less Than 200
96	https://drive.google.com/file/d/1JggcELd4IbBIf8sG6KegdOddBJ2JcLnz/view?usp=drive_link	Prevalence of temporomandibular disorder in adult patients with chronic pain	Sample Size Less Than 200
97	https://drive.google.com/file/d/1tvSNWRhY1eVwApgR6ivvFb6eVoQydHDp/view?usp=drive_link	Temporomandibular Disorder Related Characteristics and Treatment Outcomes in Oromandibular Dystonia Patients in Two Different Clinical Settings: A Cross-Sectional Study	Did Not Use RDC/TMD or DC/TMD Criteria
98	https://drive.google.com/file/d/19l5Es8S6P801BzdhqmskxyNs4ltDOjLZ/view?usp=drive_link	Clinical, psychological, and sensory characteristics associated with headacheattributed to temporomandibular disorder in people with chronic myogenous temporomandibular disorder and primary headaches	Sample Size Less Than 200
99	https://drive.google.com/file/d/1wv6sEx_kKEY062uu9PfUeCnsd10_8fIU/view?usp=drive_link	Relationship between temporomandibular dysfunctions, sleep disorders, and anxiety among dentistry students	Sample Size Less Than 200
100	https://drive.google.com/file/d/1wouTBzY5_GclY-nNmlQnPi4rWxKxKwol/view?usp=drive_link	Stomatognathic Risk Factors and Clinical Manifestations of Temporomandibular Disorders in Indian Population: A Case-control Study	Sample Size Less Than 200
101	https://drive.google.com/file/d/1W98qQa-Gf3sMX4BYz9pg3OYqlqT1szx1/view?usp=drive_link	Comparison of the Relationship between Temporomandibular Disorder and Oral Habits or Quality of Life in Dentistry Students in Different Years of Education	Did Not Use RDC/TMD or DC/TMD Criteria
102	https://drive.google.com/file/d/15DDvV2p444yz7UTKio9oy-BugTyQOBng/view?usp=drive_link	Prevalence of painful temporomandibular disorders, awake bruxism and sleep bruxism among patients with severe post-traumatic stress disorder	Did Not Use RDC/TMD or DC/TMD Criteria
103	https://drive.google.com/file/d/1rWZTNLC1RinZgqKI8W1ZtBZqcSrhFpdg/view?usp=drive_link	Clinical factors afecting depression in patients with painful temporomandibular disorders during the COVID‐19 pandemic	Sample Size Less Than 200
104	https://drive.google.com/file/d/1uuVS7-BsGsdlWAPUnqYO-mofOf4RwGQB/view?usp=drive_link	Effect of Personality Type on the Occurrence of Temporomandibular Disorders—A Cross-Sectional Study	Sample Size Less Than 200
105	https://drive.google.com/file/d/1AYEPE4On4NJEo7tL3iFkK9jTIR70xq2g/view?usp=drive_link	High prevalence of stress and suicidal ideation in women with temporomandibular disorder: A population-based cross-sectional survey	Did Not Use RDC/TMD or DC/TMD Criteria
106	https://drive.google.com/file/d/1fSP-O3XZfbRPly6e-U6uAUbkB-RpLbD3/view?usp=drive_link	The association between problematic smartphone use and the severity of temporomandibular disorders: A cross-sectional study	Did Not Use RDC/TMD or DC/TMD Criteria
107	https://drive.google.com/file/d/13eqKvbFbQNzU5fPpP5wrntbpMzpyp2Lb/view?usp=drive_link	College Students with Oral Habits Exhibit Worse Psychological Status and Temporomandibular-Related Quality of Life: A Correlational Study	Did Not Use RDC/TMD or DC/TMD Criteria
108	https://drive.google.com/file/d/19gFgp8O76PXKaQk6qCA4wwiUl8jVMQRT/view?usp=drive_link	Prevalence of Temporomandibular Disorders in Obstructive Sleep Apnea Patients Referred for Oral Appliance Therapy	Sample Size Less Than 200
109	https://drive.google.com/file/d/1WHMa-2R0V3eKPCUeOzJfBl-0j-5YKLj4/view?usp=drivesdk	Evaluation of the psychoemotional status of young adults with symptoms of temporomandibular disorders	Evaluate the psych‐emotional status not the prevalence of young adults with pain symptoms associated with TMD.
110	https://drive.google.com/file/d/1Ki6gW1xDNHDZQG9d_biarPjFfBaAuuYr/view?usp=drive_link	Comorbid conditions associated with painful temporomandibular disorders in adolescents from Brazil, Canada and France: A cross-sectional study	Assess the association between painful TMD and comorbidities, not the prevalence.
111	https://drive.google.com/open?id=1HPmlPM06kUiU4eL71w6G-b0dXo1ljz1h&usp=drive_fs	The Impact of Temporomandibular Disorders on the Oral Health-Related Quality of Life of Brazilian Children: A Cross-Sectional Study	Assess the impact of TMD on quality of life.
112	https://drive.google.com/file/d/1NLqerHzwWzjifwDJzbzQJWLpc-zF-dls/view?usp=drivesdk	Prevalence of temporomandibular disorder in children and adolescents with juvenile idiopathic arthritis – a Norwegian cross- sectional multicentre study	Examine the prevalence of TMD in children and adolescents with juvenile idiopathic arthritis.
113	https://drive.google.com/file/d/1XVBHrVMj1LGTtEzpmHfCc5zr1rJxFjCK/view?usp=drive_link	Incidence and Temporal Patterns of Temporomandibular Disorder Pain Among Swedish Adolescents	based on self reported questionnaire without clinical examination
114	https://drive.google.com/file/d/1_2xxGqWvdbTKRZ5nhF20o840-1bhBjz1/view?usp=drive_link	Predictors of onset of facial pain and temporomandibulardisorders in early adolescence	based on self reported questionnaire without clinical examination
115	https://drive.google.com/file/d/1qN5LNuosufKgXNX_U1iwBfitZxlC6g2Q/view?usp=drive_link	Prevalence of self-reported symptoms related to temporomandibular disorders in an Italian population	based on self reported questionnaire without clinical examination
116	https://drive.google.com/file/d/1Ii2G07zS_n_ewUUM1iTKHJHqnHpdlofw/view?usp=drive_link	Temporomandibular Disorders among Dutch Adolescents:Prevalence and Biological, Psychological, and Social Risk Indicators	based on self reported questionnaire without clinical examination
117	https://drive.google.com/file/d/1wJu2-knaOXjVWUI6QR52Juh-3bJFBAqs/view?usp=drive_link	Self-reportance of temporomandibular disordersin adult patients attending general dental practice in Sweden from 2011 to 2013	based on self reported questionnaire without clinical examination
118	https://drive.google.com/file/d/1yM9iAIX1I3yuTTTCzSN9_OHGEDB8zS-7/view?usp=share_link	Association between self-reported sleepbruxism and temporomandibular disorder in undergraduate students from Brazil	based on self reported questionnaire without clinical examination
119	https://drive.google.com/file/d/1cWLWad8AiIsXgikvRFJZT_rwyW0n3_GK/view?usp=drive_link	Prevalence of Temporomandibular Disorder among Schoolchildren in Jordan	based on self reported questionnaire without clinical examination
120	https://drive.google.com/file/d/1MfLWPvgCU6ZFxydyZNDCxymGg2l-Mpvf/view?usp=drive_link	Temporomandibular disorders symptoms in Asian adolescents and their association with sleep quality and psychological distress	based on self reported questionnaire without clinical examination
121	https://drive.google.com/file/d/1cfyYz2aOz8SBSx968jof15dBexrQz_ax/view?usp=drive_link	Associations between Symptoms of Temporomandibular Disorders, Quality of Life and Psychological States in Asian Military Personnel Cross -sectional Temporomandibular Disorders Study among Asian Military Personnel	based on self reported questionnaire without clinical examination
122	https://drive.google.com/file/d/1Xd2vyueHLE023HGuRXnKZN7jxOfrlY_d/view?usp=share_link	Temporomandibular disorders, pain in the neck and shoulder area, and headache among musicians	based on self reported questionnaire without clinical examination

## Sheet: Supplementary Table 4
Supplementary Table 4. Sensitivity analyses for the different global prevalence estimates upon including and excluding Macrì et al. [20] 2022.
Excluded Studies	Estimates	Overall Prevalence of TMDs	Prevalence of TMDs in Males	Prevalence of TMDs in Females	Prevalence of TMDs among ≤18	Prevalence of TMDs among >18	Prevalence of Myalgia among the Reported TMDs	Prevalence of Arthralgia among the Reported TMDs	Prevalence of Clicking among the Reported TMDs	Prevalence of Limited Mouth Opening among the Reported TMDs
No study Excluded
	Estimate and CI	29.5 (23.4–36.4)	26.7 (18.2–37.3)	36.7 (27.9–46.4)	38.5 (25.3–53.7)	34.1 (26–43.4)	37.2 (27.3–48.3)	16.8 (9.4–28.3)	29.8 (23.9–36.5)	8.1 (5–12.9)
	Estimate and PI	29.5 (6.8–70.8)	26.7 (3.3–79.7)	36.7 (7.7–80.2)	38.5 (4.8–88.7)	34.1 (8.9–73.2)	37.2 (6.4–83.6)	16.8 (1–80.7)	29.8 (9.1–64.4)	8.1 (0.9–47.4)
Macrì et al. [20] 2022 Excluded
	Estimate and CI	29.6 (23.4–36.8)	ND	ND	40 (25.7–56.1)	ND	36 (26.1–47.3)	17.4 (9.5–29.6)	29.2 (23.3–36.1)	7.9 (4.8–12.8)
	Estimate and PI	29.6 (6.7–71.2)	ND	ND	40 (4.7–90.1)	ND	36 (6.1–82.9)	17.4 (1–81.1)	29.2 (8.8–64)	7.9 (0.8–47.5)
CI: 95% Confidence Interval; PI: 95% Prediction Interval; ND: Not Done due to not reporting the corresponding outcome. All values are proportions.
